# Supplementary material for: The effect of step size on straight-line orientation
Source: J R Soc Interface. 2019 Aug 7;16(157):20190181. doi: 10.1098/rsif.2019.0181 (PMC6731515; doi:10.1098/rsif.2019.0181)
Supplement: Raw data for the behavioural experiments performed [file rsif20190181supp1.xlsx]

## Sheet: Dark Roll Trajectories
Supplementary material for Khaldy L; Peleg O; Tocco C; Mahadevan L; Byrne M; Dacke M. The effect of step size on straight-line orientation (2019). Royal Society Interface.
The trajectory length (and Straightness) of 15 individuals of S. ambiguus and S. lamarcki. The tracks of ther first 10 in the table below are depicted in figure 4.
	Radial Distance 50 cm				Radial Distance 20 steps
	Scarabaeus ambiguus		Scarabaeus lamarcki		Scarabaeus ambiguus		Scarabaeus lamarcki
Individual	Track length (cm)	Straightness	Track length (cm)	Straightness	Track length (cm)	Straightness	Track length (cm)	Straightness
1	183.58	0.272361	65.315	0.765521	65.545	0.494012	68.325	0.758141
2	106.78	0.468252	65.666	0.761429	62.119	0.521258	68.888	0.751945
3	95.856	0.521616	114.13	0.438097	74.383	0.435315	116.87	0.443228
4	314.9	0.158781	59.552	0.839602	289.6	0.111809	61.735	0.83907
5	177.62	0.2815	109.65	0.455996	99.473	0.325515	111.89	0.462955
6	61.646	0.811083	59.524	0.839997	41.33	0.78345	179.78	0.28813
7	185.97	0.268861	93.029	0.537467	165.25	0.195946	95.272	0.543706
8	63.762	0.784166	87.936	0.568595	41.435	0.781465	89.466	0.578991
9	128.99	0.387627	141.29	0.353882	108.04	0.299704	144.91	0.357463
10	114.05	0.438404	57.899	0.863573	90.198	0.358988	62.109	0.834018
11	156.5	0.319489	72.503	0.689627	46.084	0.70263	73.937	0.700596
12	56.604	0.88333	76.482	0.653749	34.88	0.928326	76.482	0.677284
13	74.375	0.672269	61.122	0.818036	52.897	0.612133	64.84	0.79889
14	128.24	0.389894	74.861	0.667905	99.67	0.324872	74.861	0.691949
15	400.32	0.1249	100.53	0.497364	99.979	0.323868	99.323	0.521531
mean	149.946	0.452169	82.6326	0.650056	91.3922	0.479953	92.5792	0.616526
SEM	38.7159	0.116749	21.3356	0.167844	23.5974	0.123923	23.9038	0.159186

## Sheet: R value
Supplementary material for Khaldy L; Peleg O; Tocco C; Mahadevan L; Byrne M; Dacke M. The effect of step size on straight-line orientation (2019). Royal Society Interface.
The data below shows the mean resultant vector length, R, of 20 individuals of S. ambiguus and S. lamarcki. The data in the table below is depicted in figure 5.
	Mean resultant vector length (Radial length 50 cm)		Mean resultant vector length (Radial length 20 steps)
	Scarabaeus ambiguus	Scarabaeus lamarcki	Scarabaeus ambiguus	Scarabaeus lamarcki
	0.897	0.916	0.973	0.959
	0.95	0.87	0.927	0.98
	0.971	0.722	0.902	0.884
	0.896	0.919	0.932	0.925
	0.881	0.982	0.974	0.887
	0.872	0.984	0.955	0.958
	0.877	0.966	0.992	0.892
	0.91	0.937	0.824	0.986
	0.846	0.99	0.888	0.875
	0.888	0.906	0.886	0.945
	0.947	0.922	0.904	0.944
	0.973	0.934	0.935	0.986
	0.903	0.985	0.988	0.956
	0.916	0.865	0.848	0.822
	0.773	0.901	0.951	0.938
	0.975	0.92	0.745	0.99
	0.849	0.904	0.834	0.957
	0.779	0.913	0.917	0.62
	0.774	0.965	0.934	0.955
	0.715	0.927	0.803	0.772
mean	0.8796	0.9214	0.9056	0.91155
s.e.m.	0.0163012	0.0133094	0.0147848	0.0199269

## Sheet: Trajectory Length In Nature
Supplementary material for Khaldy L; Peleg O; Tocco C; Mahadevan L; Byrne M; Dacke M. The effect of step size on straight-line orientation (2019). Royal Society Interface.
The data below shows the radial and real length of the trajectories of 10 individuals of S. ambiguus and S. lamarcki while rolling in nature. The data below is represented in figure 6.
Scarabaeus ambiguus	Real Radial Distance (m)	Real Total Length (m)		Scarabaeus lamarcki	Real Radial Distance (m)	Real Total Length (m)
1	7.76	28.2837		1	9.6	16.1513
2	9.8	24.7234		2	9.93	12.872
3	8.06	26.3773		3	15.48	20.8678
4	12.11	40.533		4	17.15	23.5345
5	7.89	11.3815		5	14.17	19.373
6	8.33	10.3818		6	9.02	16.5257
7	11.2	43.3787		7	20.26	32.7716
8	1.57	1.92879		8	10.113	13.159
9	3.04	6.92544		9	9.8	12.5722
10	5.8	10.3942		10	8.93	18.7805
mean	7.556	20.4308		mean	12.4453	18.6608
s.e.m.	1.05076	4.53931		s.e.m.	1.27514	1.94356

## Sheet: Body Size
Supplementary material for Khaldy L; Peleg O; Tocco C; Mahadevan L; Byrne M; Dacke M. The effect of step size on straight-line orientation (2019). Royal Society Interface.
The data below depicts the length and width of 10 individuals of S. ambiguus and S. lamarcki.
	Scarabaeus ambiguus		Scarabaeus lamarcki
	Length (cm)	Width (cm)	Length	Width
1	1.548	1.091	2.674 (cm)	1.91 (cm)
2	1.55	1.076	2.843	2.072
3	1.547	1.123	3.007	2.127
4	1.431	1.037	2.82	2.04
5	1.501	1.077	2.725	1.95
6	1.474	1.08	2.823	2.037
7	1.575	1.103	2.982	2.132
8	1.572	1.122	2.87	2.09
9	1.524	1.124	2.834	2.087
10	1.513	1.064	3.005	2.205
average	1.5235	1.0897	2.87878	2.08222
s.e.m	0.0143304	0.00906035	0.0309442	0.0226538

## Sheet: Mirrored Sun Angles
Supplementary material for Khaldy L; Peleg O; Tocco C; Mahadevan L; Byrne M; Dacke M. The effect of step size on straight-line orientation (2019). Royal Society Interface.
The data below shows the angular difference between two exit bearings performed by S. ambiguus and S. lamarcki.
First, the angular difference between rolling under a natural sun and a mirrored sun, and second, rolling twice under a natural sun. The data below is depicted in figure 2.
Angular difference between sun trial and mirrored sun trial (sun is normalized to 0)		Angular difference between two sun trials (first sun trial is normalized to 0)
Scarabaeus ambiguus	Scarabaeus lamarcki	Scarabaeus ambiguus	Scarabaeus lamarcki
150	-70	-35	-20
160	35	-70	-5
55	-170	80	-10
180	165	-15	35
-15	-65	-35	-60
145	130	25	-45
155	135	0	10
-140	60	-5	30
155	-165	-15	0
-30	160	75	-15
60	155	-40	-10
-35	-75	70	15
120	-130	0	65
-35	-160	-25	-25
0	130	-5	5
125	180	-20	95
85	-45	140	-40
95	115	-80	-20
-145	115	70	75
90	65	80	0
-5	-80	-5	10
0	135	-65	-45
-125	-120	-25	20
135	-5	-125	-20
130	-115	135	40
-50	155	-70	-5
-65	-10	-35	-10
-60	75	-10	20
180	10	-15	35
75	-20	100	-90
155	-160	70	25
-135	155	20	-15
40	40	-40	-10
90	5	-15	-15
-150	120	25	-10
-80	-85	0	25
-150	-95	-45	0
-135	10	-20	0
5	-170	20	65
-170	30	0	45
155	10	50	20
-170	75	0	85
135	140	0	-75
180	15	-40	-10
-10	175	-25	50

## Sheet: Step Size
Supplementary material for Khaldy L; Peleg O; Tocco C; Mahadevan L; Byrne M; Dacke M. The effect of step size on straight-line orientation (2019). Royal Society Interface.
The data below shows the mean step length for 20 individuals of S. ambiguus and S. lamarcki
	Mean step length (cm) (10 steps) per individual
	Scarabaeus ambiguus	Scarabaeus lamarcki
1	1.92545	3.05888
2	1.99672	2.942
3	1.77476	3.28504
4	1.47936	3.44831
5	1.54989	2.68976
6	2.07294	2.38344
7	1.23749	2.89435
8	1.69823	2.82855
9	1.09472	2.67129
10	2.50204	2.8455
11	1.28804	2.1889
12	1.70394	3.2572
13	1.54609	3.22323
14	1.45454	2.61207
15	2.17513	2.76965
16	1.48743	2.95327
17	1.50839	3.1296
18	2.24247	3.31655
19	1.93521	2.86942
20	1.14472	2.42042
average	1.69088	2.88937
s.e.m	0.0857768	0.0750915

## Sheet: 1st vs 20th Roll Open Sky
Supplementary material for Khaldy L; Peleg O; Tocco C; Mahadevan L; Byrne M; Dacke M. The effect of step size on straight-line orientation (2019). Royal Society Interface.
The data shows the trajectory length (mm) of the first and last (20th) roll of S. ambiguus and S. lamarcki when rolling under an open sky.
Over a radius equivalent to 20 steps
S. ambiguus		S. lamarcki
1st Roll	20th Roll	1st Roll	20th Roll
366.44	361.82	603.27	541.86
371.06	408.71	531.47	594.68
367.85	368.44	578.74	530.52
389.75	399.32	617.15	634.69
408.22	364.83	534.51	570.98
369.88	369.63	544.13	577.03
363.82	407.14	682.92	632.12
380.54	364.32	661.2	661.68
428.26	393.77	693.91	649.79
402.59	398.14	596.85	569.48
410.61	415.23	666.63	613.22
455.18	373.06	650.55	709.83
396.25	402.52	560.4	551.27
397.27	414.64	809.29	543.97
369.57	347	616.73	534.78
384.72	416.69	543.84	539.74
419.75	386.66	583.16	500.9
423.04	365.6	586.62	556.59
410.11	379.46	613.97	519.52
419.27	428.73	487.91	570
